# Supplementary material for: Short- and Long-Term Visual Outcomes in Patients Receiving Intravitreal Injections: The Impact of the Coronavirus 2019 Disease (COVID-19)—Related Lockdown
Source: J Clin Med. 2022 Apr 8;11(8):2097. doi: 10.3390/jcm11082097 (PMC9029849; doi:10.3390/jcm11082097)
Supplement: Supplementary file 1 [file jcm-11-02097-s001.zip]

Archive with 1 entries (1 files):
- jcm-1601358-supplementary.pdf
